# Supplementary material for: Functional Characterization of the Wheat Macrophage Migration Inhibitory Factor TaMIF1 in Wheat-Stripe Rust (Puccinia striiformis) Interaction
Source: Biology (Basel). 2021 Sep 7;10(9):878. doi: 10.3390/biology10090878 (PMC8470491; doi:10.3390/biology10090878)
Supplement: Supplementary file 1 [file biology-10-00878-s001.zip]

Archive with 4 entries (4 files):
- Original image of Fig S2.tif
- Original image of Fig S3.tif
- Original image of Fig S4.tif
- Supporting information.pdf
